# Supplementary material for: Mathematical achievement: the role of spatial and motor skills in 6–8 year-old children
Source: PeerJ. 2020 Oct 6;8:e10095. doi: 10.7717/peerj.10095 (PMC7546220; doi:10.7717/peerj.10095)
Supplement: Supplemental Information 2 — All measures used for statistical analysis to compare mathematical performance taking into account spatial and motor abilities in different developmental ages. [file peerj-08-10095-s002.csv]

Subject	Gender	Age	Correct_answer_math	Wrong_answers_mat	Block_design	Mental_rotation_raw	Mental_rotation_standardized	Dexterity	Balance	Throwing_and_hold
1	2	6	11	1	7	16	-1,4578	8	11	7
2	1	6	11	1	14	28	0,8528	5	10	5
3	1	6	12	0	13	25	0,2752	9	6	6
4	1	6	12	0	10	20	-0,6876	9	11	8
5	2	6	11	1	15	35	2,2007	8	6	5
6	2	6	6	6	9	13	-2,0355	6	8	5
7	1	6	11	1	12	24	0,0826	8	5	6
8	2	6	5	7	11	27	0,6603	9	10	6
9	2	6	10	2	9	22	-0,3025	10	10	8
10	1	6	12	0	17	31	1,4305	9	6	12
11	2	6	12	0	10	29	1,0454	10	6	6
12	2	6	12	0	11	32	1,623	10	10	8
13	1	6	12	0	19	33	1,8156	10	6	5
14	2	6	12	0	9	31	1,4305	12	7	6
15	1	6	10	2	11	31	1,4305	6	1	5
16	1	7	12	2	11	34	2,0082	9	11	15
17	1	7	5	9	12	28	0,8528	9	12	10
18	2	6	12	2	10	27	0,6603	13	7	5
19	1	7	12	2	9	24	0,0826	10	10	8
20	2	7	12	2	13	36	2,3933	6	8	7
21	1	7	12	2	11	34	2,0082	10	8	8
22	1	7	13	1	19	37	2,5858	11	6	6
23	2	7	12	2	8	34	2,0082	13	8	5
24	1	7	13	1	19	36	2,3933	8	8	6
25	2	7	13	1	8	17	-1,2653	7	8	8
26	2	7	14	0	12	36	2,3933	10	14	6
27	2	7	12	2	9	23	-0,1099	10	8	10
28	1	7	14	0	19	29	1,0454	12	7	14
29	1	7	14	0	10	23	-0,1099	15	15	11
30	2	6	11	1	13	29	1,0454	9	12	6
31	1	7	3	9	9	20	-0,6876	3	5	4
32	1	6	12	0	10	21	-0,4951	9	8	5
33	1	6	10	2	9	19	-0,8802	6	10	4
34	2	6	11	1	13	20	-0,6876	6	15	4
35	1	6	1	11	7	19	-0,8802	8	6	6
36	2	6	11	1	9	24	0,0826	3	6	5
37	1	6	6	6	9	16	-1,4578	4	6	7
38	1	6	12	0	13	20	-0,6876	8	15	6
39	1	6	12	0	15	28	0,8528	7	10	5
40	1	6	11	1	13	19	-0,8802	5	12	10
41	1	6	4	8	8	25	0,2752	5	7	6
42	1	6	12	0	10	25	0,2752	8	7	5
43	2	6	12	0	6	20	-0,6876	10	7	10
44	2	6	3	9	7	16	-1,4578	6	8	10
45	2	6	12	0	9	15	-1,6504	8	14	4
46	2	6	11	1	9	25	0,2752	7	10	4
47	1	7	12	0	12	28	0,8528	12	7	14
48	2	6	11	1	10	28	0,8528	10	7	6
49	2	6	3	9	9	24	0,0826	7	10	8
50	1	7	5	9	7	16	-1,4578	7	7	6
51	2	7	14	0	9	27	0,6603	10	7	5
52	1	8	12	2	12	25	0,2752	6	15	12
53	1	7	12	2	9	27	0,6603	2	12	11
54	1	7	12	2	10	27	0,6603	11	10	12
55	1	7	12	2	12	23	-0,1099	10	7	10
56	2	7	14	0	7	24	0,0826	13	7	12
57	2	7	12	2	11	15	-1,6504	11	12	10
58	1	7	13	1	13	17	-1,2653	9	6	5
59	2	8	14	0	3	23	-0,1099	5	7	10
60	2	7	13	1	13	22	-0,3025	7	10	6
61	1	7	11	3	13	18	-1,0727	8	8	8
62	1	7	14	0	12	26	0,4677	10	10	5
63	1	7	13	1	9	28	0,8528	6	5	8
64	1	7	11	3	10	17	-1,2653	10	7	11
65	1	7	13	1	9	27	0,6603	10	7	6
66	2	7	13	1	13	26	0,4677	8	15	13
67	2	7	13	1	6	25	0,2752	8	6	6
68	1	7	13	1	7	25	0,2752	9	15	11
69	2	8	15	3	10	24	0,0826	6	11	5
70	1	8	16	2	12	25	0,2752	9	11	10
71	1	8	15	3	15	28	0,8528	9	14	14
72	2	8	14	4	12	25	0,2752	10	15	8
73	2	8	16	2	11	26	0,4677	8	15	13
74	2	8	16	2	12	25	0,2752	9	14	11
75	1	8	16	2	10	28	0,8528	5	10	8
76	2	8	13	5	1	19	-0,8802	8	15	5
77	2	8	14	4	12	25	0,2752	9	15	6
78	1	8	14	4	13	26	0,4677	10	14	6
79	2	8	18	0	12	28	0,8528	5	15	6
80	1	8	16	2	2	26	0,4677	9	15	5
81	1	8	16	2	14	25	0,2752	8	10	8
82	2	8	11	7	10	27	0,6603	6	10	6
83	2	8	13	5	3	28	0,8528	7	15	7
84	2	8	15	3	10	22	-0,3025	10	11	8
85	1	8	14	4	8	26	0,4677	8	15	8
86	1	8	16	2	6	26	0,4677	7	15	6
87	1	8	16	2	6	21	-0,4951	6	11	6
88	2	8	16	2	8	21	-0,4951	6	11	10
89	1	8	17	1	11	22	-0,3025	8	15	12
90	2	8	16	2	6	27	0,6603	9	15	14
91	1	8	14	4	10	25	0,2752	11	15	14
92	2	8	14	4	4	27	0,6603	7	11	8
93	1	8	17	1	11	26	0,4677	13	15	14
94	1	8	17	1	10	26	0,4677	8	15	5
95	1	8	15	3	14	28	0,8528	6	15	7
96	1	8	17	1	12	28	0,8528	11	15	7
97	2	8	14	4	4	19	-0,8802	9	11	12
98	2	8	8	10	7	19	-0,8802	7	5	6
99	1	6	11	1	8	31	1,4305	7	10	10
100	1	6	4	8	9	15	-1,6504	11	14	10
101	1	7	12	0	10	11	-2,4206	6	14	6
102	2	7	12	0	10	30	1,2379	11	12	8
103	1	6	10	2	13	23	-0,1099	8	7	12
104	1	6	12	0	12	25	0,2752	8	15	7
105	1	6	12	0	5	25	0,2752	6	6	12
106	2	7	12	0	11	26	0,4677	9	6	6
107	1	6	12	0	9	22	-0,3025	7	11	8
108	1	6	12	0	8	16	-1,4578	7	6	11
109	2	6	8	4	7	17	-1,2653	4	5	6
110	1	7	11	1	9	16	-1,4578	6	7	7
111	2	6	12	0	11	24	0,0826	15	8	6
112	2	6	11	1	9	20	-0,6876	9	8	10
113	1	6	10	2	7	19	-0,8802	9	7	8
114	1	6	6	6	10	20	-0,6876	5	6	8
115	2	6	9	3	8	23	-0,1099	9	12	6
116	1	7	12	0	7	24	0,0826	6	6	10
117	1	6	11	1	7	31	1,4305	10	10	8
118	2	6	7	5	6	13	-2,0355	4	8	7
119	2	6	12	0	9	26	0,4677	10	12	6
120	1	6	12	0	7	29	1,0454	10	6	7
121	1	6	10	2	8	12	-2,228	9	6	6
122	2	7	10	2	15	28	0,8528	15	11	2
123	1	6	12	0	7	26	0,4677	10	6	6
124	1	8	13	1	10	21	-0,4951	9	8	8
125	2	7	12	2	9	19	-0,8802	6	10	10
126	2	8	14	0	6	17	-1,2653	11	11	6
127	1	8	12	2	14	27	0,6603	12	8	8
128	2	8	13	1	7	27	0,6603	16	15	7
129	1	8	13	1	12	25	0,2752	10	7	8
130	1	8	12	2	2	22	-0,3025	9	6	8
131	1	8	13	1	5	28	0,8528	8	45	2
132	1	7	14	0	10	27	0,6603	11	15	6
133	1	8	14	0	12	13	-2,0355	13	11	4
134	2	7	12	2	10	21	-0,4951	14	15	8
135	2	7	14	0	9	28	0,8528	9	7	8
136	2	7	8	6	11	24	0,0826	13	15	7
137	2	7	12	2	7	19	-0,8802	12	7	5
138	1	7	14	0	13	25	0,2752	12	11	7
139	2	7	12	2	8	19	-0,8802	7	3	3
140	1	7	12	2	4	25	0,2752	8	6	10
141	2	7	13	1	9	18	-1,0727	8	11	5
142	2	7	11	3	7	21	-0,4951	11	6	8
143	2	7	13	1	11	28	0,8528	13	7	6
144	2	7	11	3	7	15	-1,6504	11	7	5
145	2	7	13	1	12	13	-2,0355	12	8	8
146	1	7	14	0	10	37	2,5858	7	8	8
147	1	7	12	2	9	26	0,4677	11	6	6
148	2	7	14	0	7	27	0,6603	10	10	5
149	2	8	17	1	8	19	-0,8802	9	6	5
150	1	8	17	1	5	17	-1,2653	7	10	7
151	2	8	17	1	6	27	0,6603	8	10	5
152	1	8	15	3	8	25	0,2752	10	6	6
153	2	8	7	11	1	15	-1,6504	5	7	2
154	2	8	16	2	10	23	-0,1099	10	10	6
155	2	8	10	8	5	18	-1,0727	8	11	5
156	1	8	18	0	6	21	-0,4951	8	12	5
157	1	8	18	0	4	24	0,0826	11	14	7
158	2	8	18	0	12	16	-1,4578	14	12	5
159	1	8	16	2	9	15	-1,6504	7	8	8
160	1	8	17	1	7	27	0,6603	13	11	5
161	2	8	18	0	4	28	0,8528	9	8	3
162	2	8	2	16	6	15	-1,6504	6	6	7
163	1	8	17	1	15	28	0,8528	12	15	10
164	2	8	16	2	9	26	0,4677	9	8	4
165	2	8	17	1	13	25	0,2752	8	8	6
166	2	8	15	3	3	27	0,6603	15	12	7
167	2	8	15	3	10	27	0,6603	9	15	5
168	2	8	13	5	6	25	0,2752	12	11	3
169	2	8	17	1	9	27	0,6603	11	12	7
170	1	8	17	1	8	29	1,0454	9	11	8
171	1	8	17	1	11	26	0,4677	10	7	6
172	2	6	12	0	10	24	0,0826	8	6	6
173	1	6	11	1	9	28	0,8528	8	6	4
174	2	6	8	4	9	19	-0,8802	6	6	7
175	2	6	12	0	10	18	-1,0727	9	10	5
176	2	6	12	0	7	20	-0,6876	9	14	5
177	1	7	7	5	7	10	-2,6132	8	15	5
178	1	6	12	0	9	24	0,0826	9	12	6
179	1	6	11	1	10	22	-0,3025	9	11	10
180	1	7	2	10	9	20	-0,6876	7	6	7
181	2	6	2	10	4	16	-1,4578	8	5	4
182	1	7	10	2	12	21	-0,4951	9	7	5
183	2	6	12	0	6	20	-0,6876	5	5	3
184	2	7	11	1	12	27	0,6603	10	15	3
185	1	6	12	0	7	27	0,6603	9	12	10
186	1	7	12	0	10	24	0,0826	8	14	7
187	1	6	12	0	15	22	-0,3025	10	5	8
188	2	7	11	1	6	28	0,8528	9	7	8
189	1	6	12	0	15	26	0,4677	7	10	8
190	2	6	12	0	11	28	0,8528	8	10	5
191	1	6	12	0	12	26	0,4677	6	14	6
192	1	6	12	0	18	7	-3,1908	11	10	4
193	1	6	12	0	15	20	-0,6876	9	14	6
194	1	6	12	0	14	18	-1,0727	8	6	8
195	1	6	3	9	4	16	-1,4578	4	2	4
196	2	6	12	0	13	28	0,8528	8	11	5
197	1	6	12	0	13	24	0,0826	9	6	8
198	2	6	12	0	8	21	-0,4951	9	14	2
199	2	6	11	1	11	19	-0,8802	10	7	5
200	2	6	12	0	10	26	0,4677	7	6	8
201	1	6	12	0	8	25	0,2752	9	11	12
202	2	7	12	0	10	26	0,4677	11	10	5
203	1	7	14	0	7	24	0,0826	12	14	7
204	1	7	14	0	13	28	0,8528	13	6	14
205	1	7	14	0	11	27	0,6603	12	7	8
206	2	7	13	1	10	25	0,2752	12	15	3
207	2	7	14	0	8	26	0,4677	10	7	8
208	1	7	8	6	10	18	-1,0727	9	7	12
209	1	7	13	1	12	18	-1,0727	9	6	6
210	2	7	14	0	14	28	0,8528	9	14	6
211	2	7	14	0	13	25	0,2752	12	7	8
212	2	7	11	3	4	24	0,0826	5	7	5
213	1	7	12	2	9	20	-0,6876	4	5	3
214	1	7	14	0	19	24	0,0826	18	10	12
215	1	7	13	1	12	28	0,8528	11	14	8
216	1	7	13	1	7	25	0,2752	8	15	7
217	1	7	14	0	10	20	-0,6876	8	6	8
218	1	7	12	2	11	27	0,6603	7	6	8
219	1	8	12	6	13	26	0,4677	11	15	10
220	2	8	16	2	12	28	0,8528	10	12	5
221	2	8	17	1	8	28	0,8528	12	14	7
222	1	7	17	1	12	27	0,6603	13	7	8
223	2	8	16	2	9	27	0,6603	9	6	5
224	1	7	18	0	14	28	0,8528	14	14	8
225	2	8	17	1	13	27	0,6603	15	15	6
226	2	8	17	1	13	27	0,6603	12	12	6
227	2	8	14	4	9	18	-1,0727	9	14	8
228	2	8	18	0	18	26	0,4677	14	12	7
229	2	8	15	3	10	27	0,6603	13	14	5
230	1	8	16	2	7	24	0,0826	13	6	8
231	2	8	11	7	7	20	-0,6876	9	14	8
232	1	8	17	1	16	25	0,2752	8	14	7
233	2	8	18	0	14	28	0,8528	13	14	8
234	2	8	18	0	13	27	0,6603	10	14	6
235	2	8	17	1	10	24	0,0826	13	15	8
236	1	8	15	3	10	22	-0,3025	10	14	7
237	2	8	16	2	12	24	0,0826	9	11	10
238	1	8	18	0	16	28	0,8528	10	11	6
239	1	8	8	10	17	26	0,4677	8	15	11
240	1	8	6	12	10	22	-0,3025	9	8	10
241	2	8	17	1	12	27	0,6603	12	12	8
242	2	8	18	0	8	17	-1,2653	8	12	4
243	1	7	18	0	8	26	0,4677	6	7	5
244	1	8	14	4	6	16	-1,4578	8	8	10
245	2	8	17	1	9	24	0,0826	12	15	8
246	1	8	18	0	10	21	-0,4951	11	8	6
247	1	8	17	1	12	24	0,0826	11	14	6
248	2	8	16	2	13	27	0,6603	11	15	8
249	1	8	18	0	10	26	0,4677	12	14	8
250	1	8	14	4	13	21	-0,4951	9	15	8
251	1	8	17	1	12	24	0,0826	9	15	11
252	2	8	18	0	14	28	0,8528	13	11	10
253	2	8	18	0	11	17	-1,2653	9	15	6
254	2	8	15	3	16	26	0,4677	12	15	7
255	2	8	16	2	8	29	1,0454	11	14	12
256	2	8	15	3	15	27	0,6603	10	15	11
257	1	7	17	1	8	23	-0,1099	9	6	12
258	1	8	15	3	13	23	-0,1099	9	11	3
259	1	8	16	2	12	23	-0,1099	10	11	10
260	1	8	16	2	10	22	-0,3025	9	10	6
261	2	8	14	4	9	22	-0,3025	9	6	8
262	1	8	12	6	10	17	-1,2653	6	6	5
263	1	8	15	3	4	27	0,6603	9	14	5
264	2	8	18	0	11	24	0,0826	9	12	5
265	1	8	16	2	10	27	0,6603	10	6	11
266	2	8	17	1	13	24	0,0826	13	12	8
267	1	8	13	5	6	24	0,0826	6	11	5
268	2	8	14	4	11	25	0,2752	10	12	6
269	1	8	16	2	12	26	0,4677	10	15	12
270	1	7	14	0	7	29	1,0454	6	4	4
271	2	7	12	2	7	16	-1,4578	15	11	8
272	2	7	13	1	14	29	1,0454	7	10	6
273	2	8	14	0	13	4	-3,7685	15	11	6
274	2	7	14	0	16	27	0,6603	14	7	6
275	1	7	14	0	18	31	1,4305	11	7	10
276	1	7	14	0	16	22	-0,3025	16	7	13
277	1	7	14	0	13	34	2,0082	12	14	12
278	1	7	14	0	12	32	1,623	14	12	8
279	2	7	13	1	10	25	0,2752	15	10	8
280	2	7	6	8	8	22	-0,3025	10	7	8
281	1	7	13	1	17	21	-0,4951	14	6	5
282	1	7	14	0	12	22	-0,3025	12	10	13
283	2	7	13	1	9	19	-0,8802	7	11	10
284	2	8	14	0	12	28	0,8528	10	14	12
285	1	7	14	0	18	30	1,2379	13	14	12
286	2	7	11	3	10	20	-0,6876	10	10	7
287	1	7	11	3	7	16	-1,4578	8	10	8
288	1	7	10	4	19	16	-1,4578	10	10	10
289	1	7	9	5	9	16	-1,4578	8	11	13
290	2	7	9	5	9	20	-0,6876	9	10	8
291	2	8	11	3	19	18	-1,0727	18	15	10
292	2	7	14	0	16	24	0,0826	9	14	13
293	1	7	11	3	19	22	-0,3025	12	7	8
294	1	7	14	0	14	29	1,0454	15	7	13
295	2	8	14	0	11	27	0,6603	13	7	8
296	2	8	12	2	10	16	-1,4578	10	11	6
297	1	7	14	0	13	28	0,8528	6	12	8
298	2	7	13	1	16	20	-0,6876	15	7	10
299	2	7	12	2	7	17	-1,2653	10	15	12
300	1	8	9	5	12	24	0,0826	5	11	8
301	1	7	11	3	7	24	0,0826	9	8	8
302	1	8	13	1	19	19	-0,8802	12	12	13
303	1	7	13	1	11	27	0,6603	8	7	8
304	2	8	13	1	16	14	-1,8429	10	8	8
305	1	7	12	2	19	17	-1,2653	13	15	14
Gender
1	male
2	female
